# Supplementary material for: Adaptive Laboratory Evolution Unlocks Membrane Permeability as a Key Limitation in Long‐Chain Alcohol Metabolism by Pseudomonas putida KT2440
Source: Microb Biotechnol. 2026 Jun 23;19(6):e70399. doi: 10.1111/1751-7915.70399 (PMC13291428; doi:10.1111/1751-7915.70399)
Supplement: Supplementary file 2 — Table S3: Mutations identified in adaptive laboratory evolution (ALE)‐derived KT2440 variants adapted for growth on long‐chain alcohols. [file MBT2-19-e70399-s001.xlsx]

## Sheet: Sheet 1 - ALE_mutations
ALE_mutations
position	mutation	annotation	NCBI locus tag	Noda-Garcia locus tag	name	description	C16-1	C16-2	C20-1	C20-2	C20-3
91655	(C)8→7	coding (519/972 nt)	PP_2922	JFKMHA_00550	pxpC ←	allophanate hydrolase	Yes	No	No	No	No
158800	G→A	A122T (GCC→ACC)	PP_2852	JFKMHA_00890	mdoB →	sulfatase	No	Yes	No	No	No
370286	A→G	S178P (TCG→CCG)	PP_2656	JFKMHA_01875	pstS ←	phosphate ABC transporter substrate‑binding protein PstS	Yes	No	No	No	No
431251	G→A	A86T (GCT→ACT)	PP_2608	JFKMHA_02110	aroE →	shikimate dehydrogenase	No	Yes	Yes	No	No
434036	(G)7→8	coding (147/1689 nt)	PP_2607	JFKMHA_02115	sdhA →	FAD‑binding dehydrogenase	Yes	Yes	No	No	No
4795750	C→T	P75S (CCG→TCG)	PP_2480	JFKMHA_02775	xdhC →	XdhC family protein	No	No	No	No	No
710528	A→G	F263L (TTC→CTC)	PP_2369	JFKMHA_03370	lRR ←	DUF6543 domain‑containing protein	Yes	Yes	Yes	No	No
755225	T→C	V468A (GTG→GCG)	PP_2331	JFKMHA_03570	JFKMHA_03570 →	7 transmembrane helices usually fused to an inactive transglutaminase	Yes	Yes	Yes	No	No
1020002	A→G	T427A (ACA→GCA)	PP_3661	JFKMHA_04850	dacB →	D‑alanyl‑D‑alanine carboxypeptidase/D‑alanyl‑D‑alanine‑endopeptidase	Yes	No	No	No	No
1189140	G→T	A526S (GCC→TCC)	PP_1963	JFKMHA_05595	JFKMHA_05595 →	hypothetical protein	Yes	Yes	Yes	No	No
1300710	(C)7→8	coding (838/4899 nt)	PP_1882	JFKMHA_06085	rhsA →	RHS repeat‑associated core domain‑containing protein	No	No	Yes	No	No
1378118	T→C	intergenic (‑653/‑26)	PP_1810	JFKMHA_06470	JFKMHA_06470 ← / → JFKMHA_06475	hypothetical protein/hypothetical protein	No	Yes	No	No	No
Flanking gene			PP_1811	JFKMHA_06475			No	Yes	No	No	No
1389391	(C)5→4	coding (906/1143 nt)	PP_1802	JFKMHA_06510	rfaB ←	glycosyltransferase family 1 protein	Yes	Yes	Yes	No	No
1788338	A→G	T340A (ACC→GCC)	PP_1423	JFKMHA_08445	nadB →	L‑aspartate oxidase	No	No	Yes	No	No
1807891	T→C	intergenic (+193/‑18)	PP_1407	JFKMHA_08540	Gly_trna → / → sulP	tRNA‑Gly/SulP family inorganic anion transporter	No	No	No	No	No
Flanking gene			PP_1406	JFKMHA_08545			No	No	No	No	No
1831214	(C)6→7	coding (134/633 nt)	PP_1387	JFKMHA_08645	ttgR ←	efflux transport transcriptional regulator TtgR	Yes	No	No	No	No
1971032	(C)7→8	intergenic (+109/‑67)	PP_1270	JFKMHA_09230	lysR → / → ldhA	LysR family transcriptional regulator/bifunctional glyoxylate/hydroxypyruvate reductase B	Yes	No	No	No	No
Flanking gene			PP_1133	JFKMHA_09280			Yes	No	No	No	No
1996923	A→G	C163R (TGT→CGT)	PP_1239	JFKMHA_09405	phnP ←	MBL fold metallo‑hydrolase	No	No	Yes	No	No
2234142	G→A	A66T (GCC→ACC)	PP_4699	JFKMHA_10515	panB →	3‑methyl‑2‑oxobutanoate hydroxymethyltransferase	No	No	Yes	No	No
2314244	G→A	intergenic (‑93/+72)	PP_4760	JFKMHA_10865	qor ← / ← gph	alcohol dehydrogenase/HAD family hydrolase	Yes	No	No	No	No
Flanking gene			PP_4761	JFKMHA_10870			Yes	No	No	No	No
2351560	G→A	A747T (GCC→ACC)	PP_4794	JFKMHA_11050	leuS →	leucine‑‑tRNA ligase	No	Yes	No	No	No
2459148	A→T	V466E (GTG→GAG)	PP_4897	JFKMHA_11590	mutL ←	DNA mismatch repair endonuclease MutL	Yes	Yes	Yes	No	No
2570963	(C)10→11	coding (99/1860 nt)	PP_4983	JFKMHA_12025	yobN ←	amine oxidase	No	No	Yes	No	No
2603466	C→T	R1475C (CGC→TGC)	PP_5009	JFKMHA_12155	JFKMHA_12155 →	DUF6543 domain‑containing protein	No	Yes	No	No	No
2734458	G→A	intergenic (‑116/‑35)	PP_5119	JFKMHA_12715	acrR	TetR family transcriptional regulator	Yes	Yes	Yes	No	No
Flanking gene			PP_5120	JFKMHA_12725	adhE	coniferyl‑aldehyde dehydrogenase	Yes	Yes	Yes	No	No
2898442	G→A	A82T (GCC→ACC)	PP_5261	JFKMHA_13475	ydcJ →	DUF1338 domain‑containing protein	No	Yes	No	No	No
2978985	T→C	V352A (GTG→GCG)	PP_5387	JFKMHA_13865	aspA →	aspartate ammonia‑lyase	Yes	No	No	No	No
3098429	C→T	A107V (GCG→GTG)	PP_0018	JFKMHA_14395	JFKMHA_14395 →	TIGR04255 family protein	No	Yes	No	No	No
3279704	C→A	Q3355N (CAG→AAC)	PP_0168	JFKMHA_15205	JFKMHA_15205 →	adhesin	No	Yes	Yes	Yes	Yes
3279706	G→C	Q3355N (CAG→AAC)	PP_0168	JFKMHA_15205	JFKMHA_15205 →	adhesin	No	Yes	Yes	Yes	Yes
3284358	2 bp→AC	coding (14717‑14718/28449 nt)	PP_0168	JFKMHA_15205	JFKMHA_15205 →	adhesin	Yes	Yes	Yes	No	No
3331352	C→T	V438M (GTG→ATG)	PP_0203	JFKMHA_15390	argE ←	dipeptidase	No	Yes	No	No	No
3378961	A→G	K111R (AAG→AGG)	PP_0246	JFKMHA_15610	ompR →	two‑component system response regulator OmpR	No	Yes	No	No	No
3563950	(G)8→7	intergenic (‑86/+112)	PP_0400	JFKMHA_16435	apaG ← / ← rsmA	Co2+/Mg2+ efflux protein ApaG/16S rRNA (adenine(1518)‑N(6)/adenine(1519)‑N(6))‑dimethyltransferase RsmA	Yes	No	Yes	No	No
Flanking gene			PP_0402	JFKMHA_16445			Yes	No	Yes	No	No
3570297	(C)8→9	coding (197/1020 nt)	PP_0405	JFKMHA_16460	amgK →	N‑acetylmuramate/N‑acetylglucosamine kinase	Yes	No	Yes	No	No
3780607	+C	intergenic (+56/‑205)	PP_0437	JFKMHA_16630	5S_rrna → / → pqiA	5S ribosomal RNA/paraquat‑inducible protein A	Yes	No	Yes	No	No
4790020	C→T	G67D (GGC→GAC)	PP_0561	JFKMHA_17300	dsbD ←	thiol:disulfide interchange protein	Yes	No	Yes	No	No
Flanking gene			PP_0638	JFKMHA_17510			Yes	No	Yes	No	No
3825170	(G)8→9	coding (109/159 nt)	PP_5449	JFKMHA_17760	JFKMHA_17760 →	hypothetical protein	Yes	No	No	No	No
4007771	C→T	G5134D (GGC→GAC)	PP_0806	JFKMHA_18645	blp2 ←	Ig‑like repeat protein Blp2	No	Yes	No	No	No
4007631	A→G	S5181P (TCC→CCC)	PP_0806	JFKMHA_18645	blp2 ←	Ig‑like repeat protein Blp2	Yes	No	No	No	No
5942878	T→C	F249L (TTT→CTT)	PP_0880	JFKMHA_19010	dppC →	ABC transporter permease	Yes	No	No	No	No
4356972	A→G	C193R (TGC→CGC)	PP_1117	JFKMHA_20210	JFKMHA_20210 ←	hypothetical protein	No	Yes	No	No	No
4587523	C→T	G217S (GGT→AGT)	PP_4412	JFKMHA_21380	JFKMHA_21380 ←	Tyrosine‑type recombinase/integrase	No	No	Yes	No	No
4667534	T→C	M80T (ATG→ACG)	PP_4340	JFKMHA_21765	cheY →	chemotaxis protein CheY	No	No	Yes	No	No
4699797	A→G	T201A (ACG→GCG)	PP_4158	JFKMHA_22710	rhaT →	EamA family transporter	No	Yes	No	No	No
4977820	(T)10→11	intergenic (‑690/+1089)	PP_4085	JFKMHA_23060	JFKMHA_23060 ← / ← JFKMHA_23065	RHS domain‑containing protein/hypothetical protein	Yes	No	No	No	No
Flanking gene			PP_RS28360	JFKMHA_23065			Yes	No	No	No	No
5015272	(C)11→12	intergenic (+27/‑144)	PP_4060	JFKMHA_23210	amyA → / → treS	alpha‑1,4‑glucan‑‑maltose‑1‑phosphate maltosyltransferase/alpha‑amylase	No	Yes	No	No	No
Flanking gene			PP_4059	JFKMHA_23215			No	Yes	No	No	No
5147413	C→T	G345D (GGC→GAC)	PP_3948	JFKMHA_23765	nicB ←	Nicotinate dehydrogenase subunit B	Yes	No	No	No	No
5200227	C→T	P81S (CCC→TCC)	PP_3877	JFKMHA_24125	gp36 →	phage major capsid protein	No	No	Yes	No	No
5010994	C→T	intergenic (‑289/‑33)	PP_3755	JFKMHA_24770	caiA ← / → menE_fadK	acyl‑CoA dehydrogenase/AMP‑binding protein	No	No	Yes	No	No
5315085	T→C	M121V (ATG→GTG)	PP_3754	JFKMHA_24775	paaJ ←	acetyl‑CoA C‑acyltransferase	Yes	No	No	No	No
5316720	A→G	intergenic (+18/+62)	PP_3753	JFKMHA_24780	araC → / ← JFKMHA_24785	AraC family transcriptional regulator/alkylhydroperoxidase	No	No	Yes	No	No
Flanking gene			PP_3752	JFKMHA_24785			No	No	No	No	No
5385986	(G)6→5	coding (718/1002 nt)	PP_3695	JFKMHA_25080	JFKMHA_25080 →	hypothetical protein	No	Yes	No	No	No
5408875	C→T	intergenic (+89/+22)	PP_5612	JFKMHA_25155	JFKMHA_25155 → / ← JFKMHA_25160	hypothetical protein/hypothetical protein	No	No	Yes	No	No
Flanking gene			PP_3685	JFKMHA_25160			No	No	No	No	No
5590448	G→A	G243E (GGG→GAG)	PP_3536	JFKMHA_25910	JFKMHA_25910 →	hypothetical protein	No	Yes	No	No	No
5758239	(G)6→7	coding (914/1281 nt)	PP_2754	JFKMHA_26640	JFKMHA_26640 →	outer membrane porin, OprD family	No	Yes	No	No	No
5776683	G→T	G146C (GGC→TGC)	PP_3377	JFKMHA_26710	JFKMHA_26710 →	Major facilitator transporter	No	No	Yes	No	No
6021813	(G)5→6	intergenic (‑67/+212)	PP_3158	JFKMHA_27845	JFKMHA_27845 ← / ← hisN	Lipoprotein/histidinol‑phosphatase	Yes	No	No	No	No
Flanking gene			PP_3157	JFKMHA_27850			Yes	No	No	No	No
6086171	T→C	D643G (GAC→GGC)	PP_3108	JFKMHA_28145	pAAR ←	type IV secretion protein Rhs	Yes	No	No	No	No
4999661	A→G	D210G (GAC→GGC)	PP_3091	JFKMHA_28295	tssM →	type VI secretion system membrane subunit TssM	No	No	No	No	No
6129470	C→T	intergenic (+111/+22)	PP_3083	JFKMHA_28335	fhuE → / ← yfdV	TonB‑dependent siderophore receptor/AEC family transporter	Yes	No	No	No	No
Flanking gene			PP_3082	JFKMHA_28340			Yes	No	No	No	No
